# Supplementary material for: An Ultra-Compact and Low-Cost LAMP-Based Virus Detection Device
Source: Sensors (Basel). 2024 Jul 29;24(15):4912. doi: 10.3390/s24154912 (PMC11314854; doi:10.3390/s24154912)
Supplement: Supplementary file 1 [file sensors-24-04912-s001.zip]

Archive with 9 entries (8 files):
- Dripping & PCM  .pdf
- One time release  .pdf
- One time release & PCM  .pdf
- Penetration & PCM  .pdf
- __MACOSX/
- __MACOSX/._Dripping & PCM  .pdf
- __MACOSX/._One time release  .pdf
- __MACOSX/._One time release & PCM  .pdf
- __MACOSX/._Penetration & PCM  .pdf
